# Supplementary material for: Gene Expression Profiling Analysis Reveals Putative Phytochemotherapeutic Target for Castration-Resistant Prostate Cancer
Source: Front Oncol. 2019 Aug 2;9:714. doi: 10.3389/fonc.2019.00714 (PMC6687853; doi:10.3389/fonc.2019.00714)
Supplement: Table S1 — List of most significant differently expressed genes. [file Table_1.XLS]

## Sheet: gene_list_FC
""	"x"	Probe set	logFC	AveExpr	t	P.Value	adj.P.Val	B	Gene Code
"1"	"TRUE"	228731_at	7.46188	6.2158	16.5934	1.55032e-07	0.0014111	6.06262	GUCY1A2	guanylate cyclase 1 soluble subunit alpha 2
"2"	"TRUE"	236335_at	6.77911	5.94244	17.1532	1.19321e-07	0.0014111	6.17982	GUCY1A2	guanylate cyclase 1 soluble subunit alpha 2
"4"	"TRUE"	233220_at	5.44856	5.00617	17.7854	8.96351e-08	0.0014111	6.30275	GRIN3A	glutamate ionotropic receptor NMDA type subunit 3A
"5"	"TRUE"	204897_at	5.28331	6.83024	6.18238	0.000252237	0.0971444	0.940463	PTGER4	prostaglandin E receptor 4
"6"	"TRUE"	223529_at	5.11186	5.48545	12.632	1.30814e-06	0.00893001	4.93585	SYT4	synaptotagmin 4
"10"	"TRUE"	242342_at	3.87679	4.26318	7.43385	6.94771e-05	0.0723658	2.05433	GUCY1A2	guanylate cyclase 1 soluble subunit alpha 2
"12"	"TRUE"	1560469_at	3.58162	4.88729	8.851	1.94725e-05	0.0428145	3.07721	NR5A2	nuclear receptor subfamily 5 group A member 2
"15"	"TRUE"	202669_s_at	-3.5058	7.12336	-7.28452	8.03139e-05	0.076206	1.93268	EFNB2	ephrin B2
"17"	"TRUE"	201324_at	3.49085	4.58064	7.96838	4.2101e-05	0.0547433	2.46704	EMP1	epithelial membrane protein 1
"19"	"TRUE"	210174_at	3.46586	5.35372	8.75354	2.11357e-05	0.0428145	3.01387	NR5A2	nuclear receptor subfamily 5 group A member 2
"20"	"TRUE"	230560_at	3.39891	5.48472	6.84952	0.00012414	0.085849	1.56153	STXBP6	syntaxin binding protein 6
"26"	"TRUE"	219855_at	3.21709	6.63344	7.27666	8.09336e-05	0.076206	1.92621	NUDT11	nudix hydrolase 11
"31"	"TRUE"	230896_at	-3.05826	5.54286	-6.29954	0.000221865	0.0961625	1.0543	BEND4	BEN domain containing 4
"34"	"TRUE"	211239_s_at	3.01831	4.24766	8.93698	1.81255e-05	0.0428145	3.13229	ADAM7	ADAM metallopeptidase domain 7
"40"	"TRUE"	237544_at	2.904	4.76496	7.04815	0.0001015	0.0839867	1.73418
"42"	"TRUE"	228854_at	2.88287	8.74347	6.20128	0.000247042	0.0971444	0.958968
"57"	"TRUE"	231944_at	2.72707	5.23571	7.51838	6.40682e-05	0.0723658	2.12193	ERO1B	endoplasmic reticulum oxidoreductase 1 beta
"60"	"TRUE"	1556619_at	2.6542	5.10238	6.40057	0.000198892	0.0905157	1.1508	SHISA9	shisa family member 9
"62"	"TRUE"	220180_at	2.63151	5.05287	10.8173	4.30668e-06	0.0195997	4.17264	CCDC68	coiled-coil domain containing 68
"65"	"TRUE"	1555801_s_at	-2.60383	8.19557	-6.1408	0.000264095	0.0971444	0.899557	ZNF385B	zinc finger protein 385B
"67"	"TRUE"	205883_at	2.5945	7.25851	7.13021	9.35152e-05	0.0839867	1.80393	ZBTB16	zinc finger and BTB domain containing 16
"84"	"TRUE"	243681_at	2.46024	4.40077	6.62769	0.000156245	0.0878057	1.36221	SHANK2	SH3 and multiple ankyrin repeat domains 2
"90"	"TRUE"	229019_at	-2.40306	9.57289	-6.84295	0.000124979	0.085849	1.55573	ZNF385B	zinc finger protein 385B
"97"	"TRUE"	208343_s_at	2.32918	4.19155	8.5964	2.41605e-05	0.0428145	2.90972	NR5A2	nuclear receptor subfamily 5 group A member 2
"107"	"TRUE"	223854_at	2.26046	4.41107	8.23977	3.29793e-05	0.0473965	2.66368	PCDHB9///PCDHB10	protocadherin beta 9///protocadherin beta 10
"116"	"TRUE"	222309_at	2.20984	3.95997	6.12969	0.000267368	0.0971444	0.888575	C6orf62	chromosome 6 open reading frame 62
"123"	"TRUE"	231120_x_at	2.20029	4.26524	8.5526	2.50872e-05	0.0428145	2.88023	PKIB	protein kinase (cAMP-dependent, catalytic) inhibitor beta
"142"	"TRUE"	232451_at	2.12279	3.4517	8.65875	2.29061e-05	0.0428145	2.95135
"146"	"TRUE"	212529_at	-2.1142	6.32794	-6.83688	0.000125758	0.085849	1.55036	LSM12	LSM12 homolog
"170"	"TRUE"	243278_at	2.02267	5.00531	6.58182	0.00016397	0.0878057	1.32012	FOXP2	forkhead box P2
